# Supplementary material for: Influence of angle alpha on visual quality after implantation of extended depth of focus intraocular lenses
Source: BMC Ophthalmol. 2022 Feb 17;22:82. doi: 10.1186/s12886-022-02302-4 (PMC8855559; doi:10.1186/s12886-022-02302-4)
Supplement: Supplementary file 1 — Additional file 1. [file 12886_2022_2302_MOESM1_ESM.xlsx]

## Sheet: sheet
						preoperative patient parameters											postoperative IOL decentration, corneal astigmatism, and refractive outcomes					postoperative visual acuity						MTF for 3 mm pupil diameter						MTF for 5 mm pupil diameter						ocular aberration for 3 mm pupil diameter				internal aberration for 3 mm pupil diameter				corneal aberration for 3 mm pupil diameter
patient	right /left eye	distance of preoperative angle alpha	degree of preoperative angle alpha	distance of postoperative angle alpha	degree of postoperative angle alpha	Age (y)	UDVA (logMAR)	CDVA (logMAR)	AL (mm)	ACD (mm)	Km（D）	LT (mm)	Corneal astigmatism (D)	Mesopic pupil size (mm)	IOL power (D)	Target refraction (D)	IOL decentration	Corneal astigmatism (D)	Sphere (D)	Cylinder (D)	MRSE (D)	UDVA	UIVA	UNVA	CDVA	CIVA	CNVA	5	10	15	20	25	30	5	10	15	20	25	30	Higher-order aberrations	Coma	Spherical aberration	Trefoil	Higher-order aberrations	Coma	Spherical aberration	Trefoil	Higher-order aberrations	Coma
1	left eye	0.076	25	0.457	28	64	1.22185	0.823909	25.35	3.22	45.6	4.25	0.9	5.35	18	-0.68	0.523	0.7	-0.5	-0.75	-0.875	0.09691	0	0.200659	-0.0791812	0	0.09691	0.566	0.203	0.127	0.105	0.084	0.073	0.37	0.118	0.098	0.076	0.065	0.064	0.147	0.096	0.054	0.061	0.22	0.062	-0.057	0.058	0.051	0.038
2	right eye	0.168	165	0.299	178	74	0.30103	0.69897	22.1	2.83	45.875	4.24	0.3	3.56	24	-0.65	0.255	0.3	-0.75	-0.75	-1.125	0	0	0	-0.0791812	0	0	0.527	0.155	0.139	0.095	0.093	0.089	0.389	0.17	0.11	0.089	0.076	0.058	0.229	0.084	-0.063	0.145	0.194	0.027	-0.176	0.102	0.164	0.105
3	left eye	0.173	9	0.495	163	48	1.09691	0.30103	23.98	3.53	44.9	4.13	0.1	5.36	21.5	-0.32	0.196	0.1	-0.25	0	-0.25	0.154902	0	0.09691	0	-0.0791812	-0.0791812	0.567	0.298	0.26	0.11	0.054	0.032	0.36	0.189	0.17	0.16	0.15	0.1	0.061	0.022	0.021	0.05	0.142	0.016	-0.018	0.026	0.081	0.028
4	left eye	0.178	0	0.241	33	50	1.30103	0.39794	25.93	3.01	43.11	4.38	0.6	4.45	18	-0.56	0.1	0.4	-0.5	-0.5	-0.75	0.0457575	-0.0791812	0	0	-0.0791812	0	0.484	0.137	0.136	0.08	0.073	0.072	0.42	0.329	0.289	0.19	0.15	0.1	0.143	0.056	-0.123	0.029	0.152	0.029	-0.143	0.021	0.057	0.03
5	left eye	0.18	351	0.381	344	46	1.69897	1	22.9	4.04	43.51	3.23	0.5	4.56	25	-0.89	0.282	0.3	-0.75	-0.5	-1	0.09691	0.09691	0.09691	0	0	0.09691	0.277	0.106	0.056	0.054	0.043	0.033	0.37	0.089	0.045	0.037	0.034	0.026	0.257	0.16	-0.163	0.091	0.284	0.14	-0.192	0.13	0.085	0.02
6	left eye	0.181	10	0.284	157	67	1.69897	1.22185	23.89	3.74	44.165	4.03	1	3.89	20.5	-0.71	0.209	0.7	-0.5	-0.5	-0.75	0	-0.0791812	0.09691	0	-0.0791812	-0.0791812	0.363	0.201	0.119	0.068	0.047	0.047	0.4	0.19	0.056	0.031	0.031	0.026	0.292	0.077	-0.03	0.197	0.284	0.095	-0.042	0.165	0.067	0.034
7	left eye	0.185	294	0.283	167	77	0.522879	0.39794	23.16	2.72	46.095	4.75	1	4.1	20.5	-0.81	0.143	0.7	-0.25	-0.75	-0.625	0.0457575	0	0.09691	-0.0791812	-0.0791812	0	0.174	0.085	0.059	0.047	0.034	0.025	0.49	0.119	0.11	0.098	0.087	0.1	0.377	0.207	-0.121	0.267	0.268	0.164	-0.115	0.157	0.146	0
8	right eye	0.187	184	0.348	203	65	1.39794	0.522879	23.67	3.17	43.88	4.5	0.5	3.6	22.5	-0.3	0.221	0.4	-0.25	-0.25	-0.375	0.0457575	0.09691	0.30103	0	-0.0791812	0	0.593	0.197	0.102	0.063	0.068	0.069	0.393	0.12	0.1	0.073	0.057	0.062	0.177	0.129	-0.068	0.084	0.28	0.134	-0.088	0.054	0.088	0.061
9	right eye	0.205	1	0.142	7	45	0.39794	0.30103	24.67	3.54	42.475	4.32	0.9	4.78	20	-0.32	0.198	0.6	-0.75	-0.25	-0.875	0.0457575	0	0.09691	0	-0.0791812	0	0.279	0.108	0.06	0.055	0.043	0.036	0.39	0.24	0.18	0.15	0.097	0.078	0.403	0.134	-0.09	0.332	0.342	0.106	-0.119	0.257	0.109	0.061
10	left eye	0.217	349	0.492	341	67	2	1	23.61	3.6	43.7	3.76	1	4.67	21.5	-0.49	0.013	0.8	-0.75	-0.75	-1.125	0	0	0.200659	0	0	0.09691	0.379	0.152	0.129	0.097	0.059	0.052	0.345	0.083	0.063	0.037	0.037	0.027	0.258	0.072	0.018	0.176	0.282	0.094	-0.109	0.208	0.064	0.041
11	right eye	0.235	150	0.504	172	50	0.823909	0.221849	22.45	3.61	42.875	4.52	0.8	3.99	22.5	-0.61	0.118	0.7	-0.5	-0.75	-0.875	0.09691	0	0.200659	0.09691	-0.0791812	0	0.426	0.298	0.287	0.206	0.156	0.082	0.382	0.113	0.067	0.06	0.054	0.045	0.169	0.103	-0.005	0.104	0.132	0.081	-0.132	0.034	0.108	0.066
12	left eye	0.24	271	0.345	186	79	1	0.69897	23.68	3.62	42.13	4.37	0.8	4.1	22.5	-0.69	0.128	0.6	0.5	-0.75	0.125	0.0457575	0	0.09691	0	-0.0791812	0	0.229	0.105	0.078	0.066	0.052	0.038	0.34	0.095	0.083	0.046	0.043	0.035	0.393	0.109	0.033	0.324	0.303	0.096	-0.116	0.218	0.124	0.043
13	left eye	0.24	15	0.326	351	65	0.823909	0.823909	24.05	4.04	46.13	3.65	0.8	4.17	19.5	-0.45	0.402	0.5	-0.5	0	-0.5	-0.0791812	-0.0791812	0.30103	-0.0791812	-0.0791812	-0.0791812	0.619	0.199	0.075	0.083	0.094	0.086	0.39	0.065	0.049	0.052	0.037	0.032	0.193	0.086	-0.066	0.147	0.156	0.096	-0.082	0.059	0.11	0.024
14	left eye	0.248	19	0.41	27	47	2	1	23.4	2.56	43.185	3.56	1	4.08	20	-0.51	0.289	0.8	-0.75	-0.5	-1	0.09691	0.09691	0.09691	-0.0791812	-0.0791812	0	0.594	0.229	0.125	0.101	0.076	0.062	0.327	0.32	0.289	0.19	0.15	0.1	0.145	0.086	-0.045	0.069	0.182	0.128	-0.063	0.069	0.062	0.05
15	right eye	0.251	244	0.373	17	57	2	1	25.69	2.58	43.14	3.77	0.6	4.23	17	-0.36	0.263	0.5	-0.75	-0.25	-0.875	0	-0.0791812	0.200659	-0.0791812	-0.0791812	0	0.605	0.212	0.196	0.131	0.1	0.079	0.312	0.137	0.094	0.057	0.047	0.043	0.207	0.087	-0.076	0.119	0.199	0.078	-0.091	0.095	0.074	0.01
16	right eye	0.253	183	0.245	171	52	1.39794	1	24.77	3.32	44.535	4.59	0.4	4.14	21	-0.78	0.285	0.4	-0.75	-0.5	-1	0.154902	0	0.09691	0	0	0	0.491	0.294	0.206	0.155	0.127	0.095	0.355	0.101	0.081	0.047	0.046	0.035	0.25	0.057	-0.041	0.22	0.24	0.071	-0.062	0.195	0.08	0.062
17	left eye	0.253	3	0.429	0	45	0.30103	0.221849	24.67	3.53	42.45	4.37	0.5	5.2	19.5	-0.38	0.218	0.4	-0.75	-0.5	-1	0	0	0.09691	0	-0.0791812	-0.0791812	0.331	0.115	0.091	0.051	0.038	0.032	0.282	0.081	0.046	0.041	0.039	0.041	0.144	0.051	-0.036	0.069	0.137	0.042	-0.038	0.057	0.03	0.017
18	left eye	0.258	8	0.267	351	46	0.39794	0.30103	23.4	3.27	43.305	3.98	0.6	5.35	23	-0.43	0.203	0.5	-0.75	-0.75	-1.125	0.09691	0	0.09691	0.0457575	0	0	0.786	0.32	0.228	0.16	0.16	0.116	0.211	0.094	0.067	0.053	0.043	0.031	0.112	0.064	-0.009	0.081	0.11	0.066	-0.028	0.072	0.085	0.046
19	right eye	0.268	232	0.164	148	66	0.522879	0.39794	24.1	2.75	44.38	4.95	0.2	3.9	21	-0.56	0.306	0.3	-0.25	-0.75	-0.625	0	-0.0791812	0.200659	0	-0.0791812	-0.0791812	0.417	0.102	0.094	0.081	0.055	0.038	0.372	0.197	0.109	0.082	0.06	0.047	0.254	0.131	-0.013	0.144	0.302	0.047	-0.031	0.078	0.07	0.025
20	right eye	0.269	130	0.431	3	69	0.30103	0.30103	23.74	3.11	43.675	3.78	0.6	3.56	21	-0.51	0.203	0.4	-0.25	0	-0.25	0.0457575	0	0.09691	-0.0791812	-0.0791812	-0.0791812	0.68	0.297	0.146	0.111	0.084	0.064	0.232	0.139	0.054	0.05	0.036	0.037	0.17	0.104	-0.024	0.123	0.112	0.061	-0.053	0.066	0.142	0.084
21	left eye	0.27	335	0.196	170	65	0.522879	0.522879	25.26	3.15	44.09	4.6	0.3	4.68	19	-0.82	0.196	0.3	-0.75	-0.5	-1	0.09691	0	0.09691	0	0	0	0.461	0.174	0.131	0.07	0.06	0.054	0.426	0.14	0.089	0.078	0.075	0.066	0.176	0.106	0.01	0.12	0.202	0.16	-0.01	0.104	0.096	0.054
22	right eye	0.275	190	0.359	186	45	1.30103	1	24.15	3.77	43.61	3.02	0.8	5.12	20	-0.59	0.073	0.7	-0.25	-0.75	-0.625	-0.0791812	-0.0791812	0.200659	-0.0791812	-0.0791812	0	0.222	0.134	0.064	0.07	0.046	0.04	0.389	0.094	0.078	0.055	0.039	0.039	0.358	0.287	0.003	0.166	0.303	0.246	-0.02	0.109	0.085	0.054
23	left eye	0.286	6	0.444	179	51	0.30103	0.221849	23.66	3.77	43.47	3.64	1	3.45	22	-0.63	0.189	0.8	-0.5	-0.25	-0.625	0.0457575	-0.0791812	0.09691	-0.0791812	-0.0791812	-0.0791812	0.428	0.254	0.105	0.098	0.076	0.065	0.219	0.058	0.054	0.035	0.024	0.019	0.135	0.063	-0.097	0.043	0.149	0.158	-0.121	0.022	0.065	0.026
24	left eye	0.29	358	0.199	6	40	0.920819	0.522879	25.42	3.72	40.57	3.55	0.5	4.86	19	-0.21	0.132	0.4	0.25	-0.5	0	0	0.09691	0.09691	0	0	0	0.588	0.176	0.126	0.084	0.065	0.063	0.345	0.137	0.074	0.061	0.05	0.04	0.171	0.114	-0.094	0.074	0.18	0.119	-0.107	0.068	0.029	0.017
25	right eye	0.292	192	0.465	343	68	0.522879	-0.09691	22.27	2.85	41.85	4.61	1	4.13	25	-0.63	0.174	0.8	0.75	-0.5	0.5	-0.0791812	-0.0791812	0.09691	-0.0791812	-0.0791812	-0.0791812	0.456	0.309	0.227	0.147	0.118	0.1	0.35	0.234	0.189	0.09	0.05	0.05	0.137	0.018	-0.059	0.112	0.115	0.003	-0.084	0.045	0.094	0.016
26	right eye	0.299	182	0.271	180	61	0.69897	0.39794	23.69	2.78	44.775	4.39	0.5	4.01	22.5	-0.39	0.267	0.3	-0.25	0	-0.25	0.0457575	0	0.09691	0.0457575	0	-0.0791812	0.684	0.289	0.169	0.119	0.102	0.091	0.301	0.096	0.046	0.06	0.048	0.04	0.154	0.038	-0.084	0.012	0.138	0.122	-0.105	0.053	0.077	0.028
27	right eye	0.299	182	0.223	346	54	0.39794	0.30103	23.01	3.09	44.67	4.66	0.8	5.25	22.5	-0.48	0.122	0.7	-0.25	0	-0.25	0.0457575	0	0.09691	0.0457575	0	0.09691	0.631	0.253	0.157	0.124	0.088	0.072	0.331	0.152	0.094	0.063	0.054	0.047	0.16	0.115	-0.078	0.018	0.156	0.081	-0.1	0.049	0.07	0.057
28	left eye	0.313	348	0.665	36	51	1.39794	0.823909	22.34	3.83	45.59	3.95	1	4.15	23.5	-0.52	0.434	0.7	-0.25	-0.75	-0.625	0.09691	0.09691	0.09691	-0.0791812	0	0	0.206	0.137	0.073	0.064	0.035	0.032	0.213	0.095	0.041	0.041	0.032	0.027	0.336	0.176	0.021	0.208	0.267	0.177	-0.103	0.106	0.144	0.053
29	right eye	0.324	200	0.511	166	50	1	0.69897	25.93	3.01	43.11	4.38	0.4	4.37	16	-0.73	0.247	0.3	-0.25	-0.75	-0.625	0.154902	0	0.200659	0	0	0	0.447	0.137	0.068	0.082	0.071	0.057	0.237	0.086	0.054	0.04	0.027	0.031	0.243	0.154	-0.099	0.137	0.236	0.178	-0.119	0.064	0.093	0.052
30	right eye	0.333	196	0.569	356	65	1.09691	1	23.3	3.87	46.1	3.84	0.6	4.28	20	-0.58	0.046	0.5	-0.25	-0.5	-0.5	0.0457575	0.09691	0.200659	0	0	0.09691	0.175	0.103	0.072	0.045	0.031	0.025	0.387	0.097	0.059	0.052	0.045	0.039	0.233	0.14	-0.118	0.123	0.213	0.076	-0.129	0.107	0.175	0.069
31	right eye	0.336	191	0.228	351	44	0.69897	0.522879	23.49	3.56	44.3	3.21	0.7	4.67	22.5	-0.39	0.392	0.6	-0.5	-0.5	-0.75	0.09691	0	0.09691	0	0	0.09691	0.305	0.065	0.081	0.044	0.031	0.032	0.409	0.213	0.096	0.102	0.093	0.062	0.285	0.237	-0.115	0.065	0.306	0.244	-0.135	0.091	0.058	0.026
32	right eye	0.341	192	0.497	200	70	0.30103	0.154902	23.37	3.26	44.09	4.88	0.5	5.1	22.5	-0.73	0.249	0.4	-0.25	-0.5	-0.5	0	0	0.09691	0	-0.0791812	0.09691	0.517	0.145	0.09	0.055	0.045	0.04	0.439	0.37	0.2	0.19	0.1	0.09	0.214	0.167	-0.089	0.075	0.204	0.143	-0.108	0.07	0.057	0.029
33	left eye	0.343	338	0.224	323	45	1.09691	0.221849	24.47	3.73	42.12	4.03	0.1	3.89	21	-0.59	0.142	0.2	-0.5	-0.5	-0.75	0.09691	0	0.09691	0.0457575	0	0.09691	0.496	0.141	0.081	0.04	0.045	0.061	0.215	0.119	0.066	0.038	0.027	0.026	0.261	0.078	-0.058	0.209	0.249	0.071	0.066	0.191	0.073	0.059
34	left eye	0.347	351	0.371	188	45	0.69897	0.30103	24.08	3.91	42.53	3.31	0.7	4.89	22	-0.87	0.245	0.6	-0.5	-0.75	-0.875	0.154902	0.09691	0.09691	0.0457575	0.09691	0.09691	0.588	0.235	0.083	0.096	0.088	0.071	0.494	0.162	0.078	0.07	0.078	0.065	0.193	0.063	-0.079	0.141	0.224	0.096	-0.102	0.149	0.104	0.036
35	right eye	0.35	159	0.233	189	63	1.30103	1	23.88	3.47	42.76	4.29	0.2	3.9	22.5	-0.63	0.121	0.3	-0.25	0	-0.25	0.09691	0	0.09691	0	0	0.09691	0.508	0.203	0.145	0.087	0.075	0.069	0.3	0.132	0.07	0.058	0.048	0.039	0.22	0.055	-0.076	0.162	0.205	0.065	-0.105	0.115	0.073	0.027
36	right eye	0.354	197	0.24	189	55	2	1	23.59	3.5	41.05	3.4	1	3.99	23	-0.5	0.256	0.8	-0.25	-0.5	-0.5	0.09691	0	0.200659	0	0	0.09691	0.453	0.234	0.147	0.111	0.089	0.081	0.301	0.098	0.063	0.049	0.043	0.038	0.222	0.1	-0.085	0.166	0.185	0.089	-0.124	0.084	0.093	0.015
37	right eye	0.37	178	0.381	344	61	0.823909	0.30103	23.92	3.71	44.595	4.41	0.5	3.8	22	-0.39	0.169	0.4	-0.5	-0.25	-0.625	0	-0.0791812	0.09691	-0.0791812	-0.0791812	-0.0791812	0.472	0.142	0.099	0.088	0.064	0.048	0.327	0.088	0.068	0.046	0.038	0.035	0.255	0.138	-0.1	0.178	0.252	0.136	-0.127	0.043	0.051	0.034
38	right eye	0.379	174	0.509	176	60	1.52288	0.39794	25.67	4.1	41.75	4.45	1	4.69	18	-0.73	0.194	0.8	-0.25	-0.75	-0.625	0.0457575	0	0.200659	0	-0.0791812	0	0.545	0.113	0.098	0.077	0.063	0.043	0.319	0.116	0.076	0.053	0.051	0.044	0.091	0.033	-0.046	0.056	0.093	0.033	-0.064	0.041	0.041	0.01
39	left eye	0.39	345	0.44	167	63	0.60206	0.30103	23.74	3.28	41.85	4.36	0.4	4.1	23	-0.47	0.317	0.3	-0.25	-0.75	-0.625	0.09691	0	0.200659	-0.0791812	-0.0791812	0	0.38	0.22	0.134	0.084	0.06	0.047	0.286	0.129	0.08	0.073	0.046	0.034	0.216	0.091	-0.039	0.175	0.166	0.101	-0.062	0.082	0.145	0.013
40	right eye	0.395	160	0.428	176	55	0.221849	0.221849	22.76	3	44.785	4.48	0.8	4.15	24	-0.75	0.082	0.7	-0.25	-0.75	-0.625	0.0457575	0	0.30103	0	0	0	0.547	0.136	0.145	0.095	0.065	0.072	0.196	0.057	0.045	0.031	0.029	0.021	0.13	0.026	-0.105	0.051	0.16	0.036	-0.13	0.075	0.109	0.052
41	left eye	0.398	353	0.174	146	68	0.522879	0.30103	23.48	3.01	42.925	4.46	0.8	4.14	22.5	-0.35	0.132	0.6	0.25	-1	-0.25	0	0	0.09691	0	0	0	0.434	0.107	0.083	0.059	0.041	0.047	0.242	0.101	0.055	0.042	0.037	0.032	0.372	0.054	-0.114	0.291	0.309	0.043	-0.236	0.092	0.258	0.015
42	left eye	0.404	369	0.391	180	54	0.39794	0.39794	22.82	3.1	44.675	4.34	0.1	4.19	23	-0.41	0.122	0.1	-0.75	0	-0.75	0.0457575	-0.0791812	-0.0791812	0	-0.0791812	-0.0791812	0.48	0.765	0.567	0.45	0.189	0.11	0.209	0.079	0.042	0.03	0.03	0.025	0.196	0.11	-0.097	0.066	0.211	0.13	-0.12	0.02	0.067	0.03
43	left eye	0.405	346	0.518	7	51	1	1	23.3	3.48	44.405	3.58	0.3	3.9	22	-0.6	0.207	0.2	-0.5	-0.25	-0.625	0.154902	0	0.09691	0.0457575	-0.0791812	0	0.443	0.125	0.095	0.057	0.046	0.045	0.154	0.114	0.061	0.049	0.037	0.036	0.194	0.07	-0.149	0.093	0.187	0.06	-0.163	0.056	0.064	0.021
44	left eye	0.41	6	0.387	353	61	1	0.39794	23.8	3.73	44.69	4.29	0.3	4.15	22	-0.54	0.082	0.2	-0.75	-0.25	-0.875	0.0457575	0.09691	0.200659	0	0	0	0.688	0.269	0.131	0.128	0.091	0.06	0.245	0.06	0.051	0.035	0.028	0.029	0.147	0.047	-0.073	0.11	0.146	0.06	-0.096	0.083	0.052	0.012
45	right eye	0.425	169	0.07	240	69	0.39794	0.30103	23.69	3.01	43.735	4.27	0.4	3.89	21	-0.88	0.413	0.3	-0.5	0	-0.5	0.09691	0	0.09691	0.0457575	0	0	0.251	0.143	0.085	0.039	0.047	0.034	0.264	0.095	0.068	0.059	0.039	0.037	0.337	0.205	0.066	0.146	0.377	0.263	-0.05	0.169	0.096	0.059
46	left eye	0.425	10	0.292	318	69	0.30103	0.154902	23.74	3.11	43.675	4.23	0.6	3.9	21	-0.51	0.264	0.5	-0.25	-0.25	-0.375	0.154902	0.09691	0.200659	0.0457575	0	0	0.465	0.127	0.104	0.092	0.076	0.059	0.289	0.07	0.07	0.035	0.032	0.024	0.227	0.153	0.024	0.072	0.264	0.169	-0.05	0.11	0.1	0.019
47	left eye	0.431	350	0.285	2	61	1.69897	1	26.14	3.6	44.37	4.17	1	3.9	13	-0.65	0.013	0.8	-0.5	-0.5	-0.75	0	-0.0791812	0.09691	0	-0.0791812	0	0.42	0.193	0.092	0.082	0.049	0.048	0.49	0.15	0.074	0.055	0.047	0.049	0.144	0.067	-0.063	0.097	0.137	0.081	-0.083	0.049	0.077	0.036
48	left eye	0.442	335	0.437	356	53	0.30103	0.30103	23.11	3.5	42.9	4.34	1	4.2	22	-0.56	0.064	0.8	-0.5	-0.5	-0.75	0.09691	0	0.200659	0.0457575	0	0	0.519	0.117	0.127	0.074	0.052	0.059	0.297	0.082	0.054	0.051	0.038	0.033	0.24	0.018	0.006	0.198	0.219	0.041	-0.011	0.169	0.053	0.034
49	left eye	0.443	357	0.599	348	51	1.69897	0.30103	24.89	4.01	42.75	3.78	0.7	4.26	20	-0.67	0.224	0.6	-0.5	-0.75	-0.875	0	0	0.200659	-0.0791812	-0.0791812	0	0.682	0.279	0.104	0.114	0.11	0.091	0.434	0.105	0.1	0.05	0.037	0.034	0.131	0.092	-0.046	0.068	0.126	0.021	-0.082	0.076	0.158	0.072
50	left eye	0.449	17	0.394	8	55	0.221849	0.221849	22.99	2.97	44.71	4.48	0.6	4.67	23	-0.75	0.27	0.5	-0.5	-0.25	-0.625	0	-0.0791812	0.200659	0	-0.0791812	0	0.303	0.489	0.319	0.29	0.189	0.19	0.167	0.079	0.059	0.035	0.037	0.03	0.299	0.188	0.037	0.107	0.298	0.173	0.015	0.115	0.036	0.016
51	right eye	0.454	195	0.403	19	61	1	1	26.53	3.67	44.72	4.1	0.8	4.61	11.5	-0.78	0.711	0.7	-0.25	-0.5	-0.5	0.154902	0.09691	0.200659	0.0457575	0	0.09691	0.269	0.136	0.06	0.069	0.05	0.033	0.203	0.12	0.072	0.048	0.041	0.032	0.336	0.262	0.101	0.107	0.365	0.306	0.094	0.08	0.112	0.055
52	right eye	0.455	188	0.271	178	57	0.39794	0.39794	21.66	2.84	47.26	4.36	0.4	4.75	24	-0.46	0.299	0.3	-0.75	-0.25	-0.875	0.0457575	0	0.200659	0	0	0	0.553	0.149	0.105	0.081	0.059	0.052	0.401	0.165	0.075	0.07	0.057	0.038	0.174	0.121	-0.1	0.008	0.175	0.101	-0.116	0.041	0.051	0.029
53	left eye	0.458	0	0.39	356	61	0.69897	0.09691	22.12	2.58	44.705	4.21	0.1	4.15	25	-0.43	0.127	0.2	-0.75	-0.5	-1	0.0457575	-0.0791812	0.09691	0	-0.0791812	0	0.51	0.133	0.08	0.06	0.056	0.05	0.401	0.165	0.075	0.07	0.057	0.038	0.231	0.134	0.057	0.064	0.242	0.115	0.043	0.086	0.122	0.031
54	right eye	0.464	182	0.235	233	60	0.39794	0.39794	23.07	3	43.58	4.14	0.8	5.16	23	-0.35	0.398	0.7	0.25	-0.75	-0.125	-0.0791812	0	0	-0.0791812	-0.0791812	-0.0791812	0.548	0.288	0.153	0.093	0.076	0.071	0.438	0.148	0.103	0.054	0.057	0.049	0.219	0.086	0	0.148	0.214	0.122	-0.029	0.099	0.07	0.037
55	right eye	0.485	185	0.542	172	54	0.522879	0.522879	22.88	3.7	45.07	3.79	0.8	4.01	22.5	-0.4	0.139	0.7	-1	-0.25	-1.125	0.0457575	-0.0791812	0.09691	0	-0.0791812	0	0.503	0.146	0.102	0.07	0.053	0.045	0.367	0.115	0.085	0.065	0.06	0.062	0.203	0.104	-0.14	0.089	0.217	0.123	-0.163	0.04	0.062	0.027
56	right eye	0.485	153	0.47	193	47	1.09691	1	24.6	3.57	43.11	3.93	0.4	4.98	19	-0.48	0.064	0.3	0	-0.75	-0.375	0	-0.0791812	0.09691	0	-0.0791812	0	0.669	0.285	0.216	0.163	0.107	0.075	0.35	0.157	0.083	0.068	0.04	0.04	0.166	0.085	-0.047	0.118	0.194	0.092	-0.06	0.142	0.052	0.015
57	right eye	0.487	187	0.159	149	57	0.30103	0.30103	22.84	2.96	43.45	4.03	0.8	3.67	24	-0.38	0.541	0.7	-1	-0.75	-1.375	0.0457575	0.09691	0.09691	0	-0.0791812	-0.0791812	0.509	0.186	0.154	0.085	0.071	0.052	0.441	0.314	0.224	0.186	0.15	0.133	0.157	0.111	-0.069	0.065	0.132	0.058	-0.091	0.028	0.122	0.072
58	left eye	0.491	13	0.491	345	49	0.30103	0.221849	24.02	2.96	42.04	4	0.3	4.02	22	-0.64	0.132	0.3	-0.75	-0.25	-0.875	0.0457575	0	0.09691	0	-0.0791812	0	0.333	0.127	0.08	0.058	0.048	0.041	0.246	0.089	0.054	0.032	0.033	0.033	0.272	0.036	-0.174	0.173	0.246	0.086	-0.182	0.105	0.115	0.063
59	right eye	0.494	184	0.191	354	56	1.22185	0.09691	24.71	3.87	40.1	4.05	0.5	3.56	21	-0.69	0.365	0.4	-0.75	-0.75	-1.125	0	-0.0791812	0	-0.0791812	-0.0791812	-0.0791812	0.37	0.139	0.108	0.088	0.063	0.056	0.259	0.079	0.046	0.037	0.035	0.03	0.311	0.069	-0.082	0.271	0.27	0.087	-0.083	0.061	0.121	0.028
60	left eye	0.498	359	0.298	168	59	0.823909	0.522879	25.3	3.56	43.76	3.73	1	4.55	16	-0.51	0.399	0.8	0	-0.75	-0.375	0.221849	0	0.200659	0.09691	0	0.09691	0.25	0.17	0.105	0.074	0.066	0.055	0.29	0.121	0.057	0.051	0.041	0.033	0.229	0.189	-0.098	0.041	0.324	0.277	-0.125	0.081	0.12	0.09
61	left eye	0.502	24	0.401	178	57	0.522879	0.522879	21.67	2.76	47.415	4.36	0.9	3.65	24	-0.46	0.227	0.7	-0.75	-0.25	-0.875	0.154902	0.09691	0.200659	0	0	0	0.396	0.153	0.065	0.067	0.056	0.052	0.312	0.132	0.102	0.089	0.048	0.055	0.386	0.073	-0.052	0.335	0.334	0.104	-0.074	0.261	0.099	0.034
62	left eye	0.505	354	0.489	168	46	1	0.522879	23.05	3.03	44.75	3.98	1	3.88	22	-0.51	0.26	0.7	-0.25	-0.5	-0.5	0.154902	0	0.200659	0	0	-0.0791812	0.489	0.467	0.32	0.2	0.199	0.12	0.377	0.095	0.053	0.045	0.032	0.028	0.301	0.156	0.08	0.138	0.297	0.126	0.05	0.129	0.081	0.061
63	right eye	0.508	193	0.471	11	76	0.823909	0.69897	23.92	3.52	44.665	3.89	0.5	4.11	19.5	-0.68	0.209	0.4	-0.75	-0.5	-1	0	0	0.200659	0	0	0.09691	0.52	0.155	0.167	0.079	0.092	0.076	0.378	0.076	0.046	0.036	0.031	0.027	0.148	0.075	-0.078	0.058	0.158	0.101	-0.091	0.013	0.081	0.031
64	left eye	0.516	358	0.15	344	55	0.823909	0.30103	22.91	3.24	40.95	4.02	0.1	3.8	25	-0.72	0.18	0.2	-0.75	-0.25	-0.875	0.0457575	0	0.09691	0	-0.0791812	0	0.486	0.118	0.075	0.067	0.06	0.049	0.398	0.132	0.072	0.051	0.04	0.024	0.194	0.098	-0.127	0.08	0.225	0.11	-0.15	0.115	0.054	0.014
65	right eye	0.524	192	0.587	175	55	0.522879	0.39794	23.59	3.58	45.265	3.78	0.1	4.85	19.5	-0.45	0.359	0.1	-0.75	-0.75	-1.125	0	0	0.09691	0	-0.0791812	0	0.543	0.098	0.061	0.033	0.038	0.027	0.312	0.084	0.066	0.054	0.04	0.042	0.477	0.294	0.064	0.285	0.476	0.305	0.044	0.28	0.101	0.058
66	left eye	0.526	338	0.361	193	52	0.39794	0.30103	23.82	3.34	42.36	3.66	1	4.1	22	-0.28	0.167	0.8	0	-0.75	-0.375	0.09691	0.09691	0.200659	0.0457575	0.09691	-0.90309	0.531	0.154	0.11	0.076	0.052	0.047	0.318	0.046	0.043	0.031	0.028	0.019	0.178	0.076	-0.134	0.06	0.211	0.081	-0.152	0.108	0.095	0.014
67	right eye	0.546	174	0.201	7	59	0.823909	0.522879	24.36	3.51	41.575	4.76	0.9	3.78	22	-0.57	0.167	0.8	0.25	-0.75	-0.125	0.09691	0	0.09691	0	-0.0791812	0	0.239	0.104	0.065	0.052	0.042	0.034	0.289	0.099	0.084	0.079	0.064	0.051	0.282	0.115	-0.091	0.183	0.283	0.116	-0.122	0.167	0.046	0.002
68	right eye	0.547	151	0.474	177	56	0.30103	0.09691	23.65	3.08	41.2	4.88	0.6	3.89	22.5	-0.39	0.203	0.5	-0.25	0	-0.25	0	-0.0791812	0.09691	0	-0.0791812	0	0.484	0.169	0.094	0.072	0.057	0.057	0.387	0.137	0.059	0.05	0.048	0.041	0.251	0.096	-0.036	0.186	0.208	0.064	-0.05	0.129	0.078	0.049
69	right eye	0.554	141	0.505	167	50	0.823909	0.823909	22.24	3.06	45.02	3.98	1	4.89	24.5	-0.35	0.264	0.8	-0.75	-0.75	-1.125	-0.0791812	-0.0791812	0	-0.0791812	-0.0791812	-0.0791812	0.355	0.146	0.093	0.072	0.069	0.047	0.287	0.093	0.064	0.043	0.044	0.032	0.189	0.09	0.009	0.081	0.205	0.1	-0.013	0.098	0.094	0.054
70	right eye	0.557	189	0.549	184	45	1.09691	1	23.49	3.64	42.83	3.15	0.4	3.87	23	-0.53	0.224	0.4	-0.25	-0.75	-0.625	0.09691	0	0.200659	0.0457575	0	0	0.519	0.189	0.157	0.1	0.067	0.062	0.284	0.09	0.072	0.05	0.035	0.04	0.169	0.028	-0.049	0.069	0.21	0.019	-0.067	0.127	0.064	0.01
71	left eye	0.56	0	0.288	173	44	0.39794	0.39794	26.26	3.34	40.22	4.2	0.1	4.15	20.5	-0.86	0.384	0.2	-0.75	-0.5	-1	0.221849	0.200659	0.30103	0	0.09691	0.09691	0.248	0.138	0.109	0.049	0.045	0.035	0.221	0.123	0.077	0.065	0.055	0.041	0.382	0.186	0.071	0.255	0.375	0.218	0.052	0.224	0.081	0.041
72	right eye	0.568	204	0.417	176	52	0.60206	0.60206	23.77	3.55	40.55	3.74	1	4.66	22.5	-0.39	0.283	0.8	0	-0.5	-0.25	0	0	0.09691	0	-0.0791812	-0.0791812	0.424	0.086	0.061	0.045	0.034	0.028	0.367	0.191	0.111	0.091	0.075	0.064	0.237	0.179	-0.007	0.11	0.239	0.189	-0.016	0.1	0.056	0.039
73	right eye	0.574	162	0.401	5	76	0.60206	0.60206	24.13	3.2	44.385	4.09	0.5	4.68	20	-0.35	0.295	0.4	-0.75	-0.75	-1.125	0	-0.0791812	0.09691	-0.0791812	-0.0791812	-0.0791812	0.488	0.171	0.156	0.087	0.079	0.065	0.305	0.119	0.064	0.046	0.04	0.038	0.17	0.059	-0.093	0.108	0.159	0.047	-0.113	0.054	0.101	0.019
74	right eye	0.574	189	0.202	342	65	0.39794	0.39794	23.31	2.37	44.25	4.31	1	4.67	21.5	-0.65	0.195	0.9	-0.25	0	-0.25	0.0457575	0	0.09691	0	-0.0791812	0	0.48	0.13	0.112	0.074	0.062	0.057	0.309	0.207	0.2	0.198	0.148	0.112	0.23	0.18	0.013	0.046	0.229	0.175	-0.007	0.077	0.101	0.055
75	left eye	0.581	2	0.369	14	45	0.823909	0.823909	23.28	3.68	42.21	3.13	0.4	3.56	24	-0.41	0.322	0.3	-0.5	-0.5	-0.75	0.0457575	0	0.200659	0	-0.0791812	0	0.512	0.158	0.109	0.091	0.057	0.048	0.395	0.316	0.193	0.126	0.083	0.062	0.227	0.106	-0.04	0.158	0.212	0.16	-0.068	0.037	0.165	0.055
76	right eye	0.598	181	0.298	191	57	1	0.69897	22.07	3.56	45.865	3.51	0.8	4.14	24.5	-0.62	0.28	0.7	-0.25	0	-0.25	0	0	0.200659	0	-0.0791812	-0.0791812	0.519	0.158	0.141	0.102	0.063	0.054	0.322	0.101	0.058	0.05	0.046	0.034	0.197	0.096	0.006	0.111	0.251	0.095	0	0.192	0.11	0.056
77	left eye	0.611	24	0.616	358	79	1.30103	1	23.09	3.46	44.73	4.69	0.9	3.68	22.5	-0.72	0.449	0.8	0	-0.25	-0.125	0.09691	-0.0791812	0.09691	0	-0.0791812	0	0.298	0.117	0.088	0.073	0.053	0.035	0.393	0.078	0.072	0.058	0.041	0.038	0.339	0.141	0.043	0.248	0.342	0.138	0.04	0.259	0.043	0.017
78	right eye	0.661	181	0.364	162	55	0.39794	0.39794	21.97	3.17	46.915	4.14	0.8	4.11	22.5	-0.53	0.21	0.7	-0.5	-0.5	-0.75	0.0457575	0	0.09691	0.0457575	0	0.09691	0.47	0.143	0.085	0.066	0.043	0.051	0.27	0.194	0.122	0.09	0.078	0.066	0.209	0.118	-0.118	0.033	0.198	0.049	-0.145	0.052	0.086	0.071
79	right eye	0.712	155	0.471	190	55	1.69897	1	23.1	3.49	43.215	4.26	0.4	5.48	24	-0.5	0.322	0.4	-0.5	-0.25	-0.625	0.0457575	0	0.09691	0	0	-0.0791812	0.389	0.102	0.07	0.045	0.042	0.033	0.206	0.103	0.076	0.053	0.039	0.033	0.323	0.1	0.18	0.137	0.331	0.199	0.156	0.069	0.132	0.1
[truncated: 16 more columns]
